# Supplementary material for: SCIGA: Software for large-scale, single-cell immunoglobulin repertoire analysis
Source: Gigascience. 2021 Sep 28;10(9):giab050. doi: 10.1093/gigascience/giab050 (PMC8478610; doi:10.1093/gigascience/giab050)
Supplement: giab050_Supplemental_Files [file giab050_supplemental_files.zip]

Archive with 2 entries (2 files):
- all_figures_and_table.pdf
- giab050_Online_Appendix.pdf
